# Supplementary material for: Epidermal injury-induced derepression of key regulator ATML1 in newly exposed cells elicits epidermis regeneration
Source: Nat Commun. 2023 Feb 23;14:1031. doi: 10.1038/s41467-023-36731-6 (PMC9950045; doi:10.1038/s41467-023-36731-6)
Supplement: Supplementary file 4 — Source Data [file 41467_2023_36731_MOESM4_ESM.xlsx]

## Sheet: Fig. 1 (normalized data)
m	gATML1-nls-3xGFP 12-9, relative proportion of GFP-positive cells, normalized by 1 dar			n	gATML1-nls-3xGFP 19-5, relative proportion of GFP-positive cells, normalized by 1 dar			o	proATML1-nls-3xGFP, relative proportion of GFP-positive cells, normalized by 1 dar
	0 dar	1 dar			0 dar	1 dar			0 dar	1 dar
	0.411988	0.349496			0.0588218	1.18539			0.370046	0.383751
	0.503901	0.345511			0	0.763507			0	1.03991
	0.0344153	2.30499			0	1.0511			0	0.74983
	0	0.56642			0	0.0946494			0	1.82651
	0.271699	1.01084			0.125213	0.0935445			0	0.422349
	0	1.42274			0.197057	2.81181			0	1.21257
	0	2.78049			0	1.55232			0	1.36508
	0	0			0.0427958	1.15549			0	1.35456
	0	0.219512			0	0.292192			0	0.839285
									0	0.806157
	Two-tailed Wilcoxon rank-sum test	p-value = 0.0139			Two-tailed Wilcoxon rank-sum test	p-value = 0.0004936			Two-tailed Wilcoxon rank-sum test	p-value = 1.083e-05

## Sheet: Fig. 1 (raw data)
m	gATML1-nls-3xGFP 12-9, number of GFP-positive cells and total cells in one or two fields for each leaf							n	gATML1-nls-3xGFP 19-5, number of GFP-positive cells and total cells in one or two fields for each leaf							o	proATML1-nls-3xGFP, number of GFP-positive cells and total cells in one or two fields for each leaf
		0 dar			1 dar					0 dar			1 dar					0 dar			1 dar
	leaf	GFP positive cells	total cells	leaf	GFP positive cells	total cells			leaf	GFP positive cells	total cells	leaf	GFP positive cells	total cells			leaf	GFP positive cells	total cells	leaf	GFP positive cells	total cells
	1	16	86	1	3	69			1	4	159	1	59	151			1	3	154	1	2	99
		3	87		12	92				2	138		44	102			2	0	83	2	13	152
	2	13	82	2	4	76			2	0	134	2	33	123				0	100		2	122
		5	52		10	76			3	0	139		26	102			3	0	137	3	9	204
	3	1	60	3	62	93				0	139	3	37	121				0	96		6	176
		0	49		40	73			4	0	55		50	120			4	0	102	4	15	156
	4	0	26	4	22	69				0	70	4	1	55				0	136	5	17	140
		0	45		4	67			5	1	96		0	72			5	0	88		10	141
	5	9	104	5	20	84			6	2	52	5	2	160			6	0	68	6	35	107
		12	125		38	86				0	70		0	97				0	70		29	125
	6	0	70	6	46	108			7	0	120	6	19	90			7	0	133	7	14	72
		0	51		51	94			8	0	49		21	81				0	75		36	89
	7	0	101	7	15	38				1	77	7	17	56			8	0	201	8	56	152
		0	54		10	37			9	0	107		21	76				0	104		43	127
	8	0	35	8	0	63				0	82	8	15	70			9	0	129	9	31	141
	9	0	56		0	72						9	6	102				0	115	10	16	77
		0	46	9	0	57							5	101							18	84
					3	57

## Sheet: Fig. 2 (normalized data)
g	proATML1-nls-3xGFP 1 dar, relative proportion of GFP-positive cells, normalized by Non-pressed			h	proATML1-nls-3xGFP 1 dar, relative proportion of GFP-positive cells, normalized by 80 mM
	Pressed	Non-pressed			80 mM	400 mM
	0.00902323	0.654897			1.19639	0.464908
	0.049653	0.650333			1.12814	0.458866
	0.04953	1.69477			0.675474	0.160603
	0.0147298	0.609535			0.920556	0.388546
	0.117098	1.10643			1.07944	0.324287
	0.0489226	1.28404			1.16265	0.360796
	0.0151511	0.0840739			1.10896	0.431972
	0	1.50866			0.728387	0.365114
	0	1.40727				0.757879
	Two-tailed Wilcoxon rank-sum test	p-value = 8.227e-05			Two-tailed Wilcoxon rank-sum test	p-value = 0.0003291

## Sheet: Fig. 2 (raw data)
g	proATML1-nls-3xGFP 1 dar, number of GFP-positive cells and total cells in one or two fields for each leaf							h	proATML1-nls-3xGFP 1 dar, number of GFP-positive cells and total cells in one or two fields for each leaf
		Non-pressed			Pressed					80 mM			400 mM
	leaf	GFP positive cells	Total cells	leaf	GFP positive cells	Total cells			leaf	GFP positive cells	Total cells	leaf	GFP positive cells	Total cells
	1	29	111	1	1	112			1	136	143	1	81	217
		69	155		0	85				132	136	2	81	222
	2	35	100	2	1	93			2	162	164		87	234
		40	105		4	86				136	165	3	19	184
	3	143	148	3	6	169			3	106	184		30	196
		164	174		3	154				131	253	4	44	98
	4	11	47	4	1	161			4	98	143		21	119
		11	37		1	155				78	105	5	16	64
	5	35	82	5	8	159			5	119	143	6	42	151
		52	101	6	2	192			6	132	137	7	23	93
	6	60	126		5	141				159	160		60	135
		84	135	7	2	133			7	186	197	8	36	117
	7	3	78		0	150				171	185	9	83	141
		3	75	8	0	133			8	174	212		92	133
	8	38	54	9	0	56				39	135
	9	67	103
		61	92

## Sheet: Fig. 3 (normalized data)
c	GFP-TUA6, the number of MTs/100 µm^2			f	GFP-TUA6 3 har, the number of MTs/100 µm^2			i	proATML1-nls-3xGFP 1 dar, relative proportion of GFP-positive cells, normalized by Mock			l	GFP-TUA6 3 har, the number of MTs/100 µm^2
	0 har	3 har			Mock	Oryzalin			Mock	Oryzalin			Non-pressed	Pressed
	0	4			9	0			0	0.532814			13	1
	2	1			6	1			2.68538	0.150992			22	0
	0	6			7	0			0.314625	0.0559044			15	2
	3	9			5	1			0.563064	0.129761			15	0
	0	10			8	0			0.9833	0.153625			13	1
	2	4			7	0			1.45364	0.0895473			9	6
	1	8			4	0			2.27194	0.231437			10	16
	0	10			3	0			0.244485	0.0459906			12	10
	1	7			1	0			0.483578	0.101851			9	14
	0	13			4	1							11	6
	1	12			6	1							13	5
	4	10			4	0			Two-tailed Wilcoxon rank-sum test	p-value = 0.01061			14	5
	1	9			7	0							6	14
	0	6			6	0							7	14
	0	14			8	0							10	16
	0	13			2	0							4	17
	0	10			5	0							6	15
	1	14			3	0							5	12
	1	6											12	17
	1	8											15	15
	2	6			Two-tailed Welch's t-test	p-value = 1.723e-08							16	14
	0	10											5	10
	3	6											21	14
	1	6											10	9
	0	11											18	10
	2	11											20	10
	1	11											23	13
	0	10											19	11
	2	8											16	12
	1	5											15	16
	5	6											10	17
	5	7											12	16
	6	11											9	8
	1	7											12
	5	6											17
	1	8											11
	Two-tailed Welch's t-test	p-value < 2.2e-16											Two-tailed Welch's t-test	p-value = 0.08948

## Sheet: Fig. 3 (raw data)
c	GFP-TUA6, the number of MTs/100 µm^2			f	GFP-TUA6 3 har, the number of MTs/100 µm^2			i	proATML1-nls-3xGFP 1 dar, number of GFP-positive cells and total cells in one or two fields for each leaf							l	GFP-TUA6 3 har, the number of MTs/100 µm^2
	0 har	3 har			Mock	Oryzalin				Mock			Oryzalin				Non-pressed	Pressed
	0	4			9	0			leaf	GFP positive cells	total cells	leaf	GFP positive cells	total cells			13	1
	2	1			6	1			1	0	49	1	4	124			22	0
	0	6			7	0			2	44	85		19	168			15	2
	3	9			5	1				35	114	2	0	99			15	0
	0	10			8	0			3	2	43		5	125			13	1
	2	4			7	0			4	72	88	3	1	128			9	6
	1	8			4	0				4	158		1	114			10	16
	0	10			3	0			5	103	153	4	12	145			12	10
	1	7			1	0				54	138		10	164			9	14
	0	13			4	1			6	109	153	5	18	153			11	6
	1	12			6	1				155	178		4	108			13	5
	4	10			4	0			7	76	110	6	0	182			14	5
	1	9			7	0			8	16	134		17	164			6	14
	0	6			6	0				4	135	7	5	158			7	14
	0	14			8	0			9	44	143		19	183			10	16
	0	13			2	0				1	163	8	0	181			4	17
	0	10			5	0							4	105			6	15
	1	14			3	0						9	2	114			5	12
	1	6											5	112			12	17
	1	8															15	15
	2	6															16	14
	0	10															5	10
	3	6															21	14
	1	6															10	9
	0	11															18	10
	2	11															20	10
	1	11															23	13
	0	10															19	11
	2	8															16	12
	1	5															15	16
	5	6															10	17
	5	7															12	16
	6	11															9	8
	1	7															12
	5	6															17
	1	8															11

## Sheet: Fig. 4 (normalized data)
g	proATML1-nls-3xGFP 1 dar, relative proportion of GFP-positive cells, normalized by Mock			h	proATML1-nls-3xGFP 1 dar, relative proportion of GFP-positive cells, normalized by Mock			i	GFP-TUA6 3 har, the number of MTs/100 µm^2			j	GFP-TUA6 3 har, the number of MTs/100 µm^2
	Mock	PD98059			Mock	MG132			Mock	PD98059			Mock	MG132
	0.919583	0.35806			1.81545	0.0311662			7	8			17	21
	1.52121	0.0989745			0.397003	0			3	5			16	22
	0.559206	0			0.787546	0.0498204			7	10			19	18
	0.517376	0.582331			2.60705	0.281594			14	5			16	14
	1.45574	0.216793			0.0214339	0			10	11			14	13
	1.02688	0.459394			0.37152	0			6	6			13	19
	0.44158	0.388646			2.42549	0			8	8			17	7
	1.43748	0			0.139871	0			10	4			15	13
	1.12093	0.159607			0.434642	0			5	11			12	10
									9	7			12	11
									9	6			10	11
	Two-tailed Wilcoxon rank-sum test	p-value = 0.0004936			Two-tailed Wilcoxon rank-sum test	p-value = 0.0004525			7	5			10	10
									10	7			9	9
									6	4			14	8
									7	10			9	8
									8	5			16	8
									12	7			16	13
									9	8			8	15
									11	10			11	7
									13	8			13	12
									13	5			12	9
									10	11			12	11
									11	8			8	10
									10	7			11	13
									9	6			11	16
									8	1			12	12
									12	0			12	13
									10	2				11
									9	3				8
									7	2				10
									6	4
									4	5
									6	3			Two-tailed Welch's t-test	p-value = 0.4419
									3	4
									7	6
									5	3
									10	12
									7	12
									10	13
									12	12
									9	6
									7	8
									7	9
									6	7
									7	4
									8	3
									5	4
									7	0
									7	4
									6	3
									8	0
									9	3
									7	3
									7	2
									Two-tailed Welch's t-test	p-value = 0.0001608

## Sheet: Fig. 4 (raw data)
g	proATML1-nls-3xGFP 1 dar, number of GFP-positive cells and total cells in one or two fields for each leaf							h	proATML1-nls-3xGFP 1 dar,number of GFP-positive cells and total cells in one or two fields for each leaf							i	GFP-TUA6 3 har, the number of MTs/100 µm^2			j	GFP-TUA6 3 har, the number of MTs/100 µm^2
		Mock			PD98059					Mock			MG132				Mock	PD98059			Mock	MG132
	leaf	GFP positive cells	Total cells	leaf	GFP positive cells	Total cells			leaf	GFP positive cells	Total cells	leaf	GFP positive cells	Total cells			7	8			17	21
	1	35	80	1	21	87			1	58	200	1	1	146			3	5			16	22
		39	70		13	90				98	191	2	0	101			7	10			19	18
	2	39	48	2	5	65			2	49	304		0	65			14	5			16	14
		32	39		1	48				3	292	3	2	98			10	11			14	13
	3	9	30	3	0	22			3	51	114		1	176			6	6			13	19
	4	12	117	4	45	142				3	198	4	3	130			8	8			17	7
		46	89	5	8	114			4	100	134		10	153			10	4			15	13
	5	76	103		13	64				11	127	5	0	105			5	11			12	10
		46	51	6	14	162			5	1	165		0	130			9	7			12	11
	6	50	82		55	114				0	121	6	0	220			9	6			10	11
		45	88	7	6	154			6	7	67		0	107			7	5			10	10
	7	9	81		25	163				1	65	7	0	102			10	7			9	9
	8	34	94	8	0	121			7	73	177	8	0	86			6	4			14	8
	9	39	72		0	119				95	175		0	165			7	10			9	8
		5	84	9	4	104			8	6	120	9	0	122			8	5			16	8
					6	145				0	98						12	7			16	13
									9	13	152						9	8			8	15
																	11	10			11	7
																	13	8			13	12
																	13	5			12	9
																	10	11			12	11
																	11	8			8	10
																	10	7			11	13
																	9	6			11	16
																	8	1			12	12
																	12	0			12	13
																	10	2				11
																	9	3				8
																	7	2				10
																	6	4
																	4	5
																	6	3
																	3	4
																	7	6
																	5	3
																	10	12
																	7	12
																	10	13
																	12	12
																	9	6
																	7	8
																	7	9
																	6	7
																	7	4
																	8	3
																	5	4
																	7	0
																	7	4
																	6	3
																	8	0
																	9	3
																	7	3
																	7	2

## Sheet: Suppl. Fig. 4 (normalized data)
c	proATML1-nls-3xGFP 1 dar, relative proportion of GFP-positive cells, normalized by coi1
	WT	coi1
	1.18334	0.450478
	0.721639	1.15857
		1.39095
	1.05677	0.997737
	0.585504	0.648715
	0.127835	1.35355
	0.864599	1.7607
	0.351723	0.239303
	1.50751
	0.788769	1.2756
	0.897071	0.659026
	0.559044	1.06538
	Two-tailed Wilcoxon rank-sum test	p-value = 0.2703

## Sheet: Suppl. Fig. 4 (raw data)
c	proATML1-nls-3xGFP 1 dar, number of GFP-positive cells and total cells in one or two fields for each leaf
		WT			coi1
	leaf	GFP positive cells	total cells	leaf	GFP positive cells	total cells
	1	23	86	1	6	67
		49	115		12	65
	2	32	124	2	58	134
		13	82		16	77
	3	19	82	3	24	57
		12	68	4	16	82
	4	11	67	5	13	58
		4	64		4	76
	5	1	40	6	30	75
	6	35	106		6	61
		43	114	7	89	126
	7	15	104		98	133
	8	61	125	8	13	108
		109	150		8	106
	9	35	90	9	70	97
		38	80		55	83
	10	61	140	10	21	70
		65	118		26	61
	11	50	120	11	58	100
		20	110

[truncated: 11 more sheets: Suppl. Fig. 5 (averaged data), Suppl. Fig. 5 (raw data), Suppl. Fig. 6 (averaged data), Suppl. Fig. 6 (raw data), Suppl. Fig. 7, Suppl. Fig. 8 (averaged data), Suppl. Fig. 8 (raw data), Suppl. Fig. 13 (averaged data), Suppl. Fig. 13 (raw data), Suppl. Fig. 15 (averaged data), Suppl. Fig. 15 (raw data)]
